# Supplementary material for: Thin-Slice Magnetic Resonance Imaging-Based Radiomics Signature Predicts Chromosomal 1p/19q Co-deletion Status in Grade II and III Gliomas
Source: Front Neurol. 2020 Oct 22;11:551771. doi: 10.3389/fneur.2020.551771 (PMC7642873; doi:10.3389/fneur.2020.551771)
Supplement: Supplementary file 1 [file Data_Sheet_1.XLSX]

## Sheet: Supplementary Material 1
Shape(14)	Firstorder(18)	GLCM(24)	GLRLM(16)	GLSZM(16)	GLDM(14)	NTGDM(5)
original_shape_Elongation	original_firstorder_10Percentile	original_glcm_Autocorrelation	original_glrlm_GrayLevelNonUniformity	original_glszm_GrayLevelNonUniformity	original_gldm_DependenceEntropy	original_ngtdm_Busyness
original_shape_Flatness	original_firstorder_90Percentile	original_glcm_ClusterProminence	original_glrlm_GrayLevelNonUniformityNormalized	original_glszm_GrayLevelNonUniformityNormalized	original_gldm_DependenceNonUniformity	original_ngtdm_Coarseness
original_shape_LeastAxisLength	original_firstorder_Energy	original_glcm_ClusterShade	original_glrlm_GrayLevelVariance	original_glszm_GrayLevelVariance	original_gldm_DependenceNonUniformityNormalized	original_ngtdm_Complexity
original_shape_MajorAxisLength	original_firstorder_Entropy	original_glcm_ClusterTendency	original_glrlm_HighGrayLevelRunEmphasis	original_glszm_HighGrayLevelZoneEmphasis	original_gldm_DependenceVariance	original_ngtdm_Contrast
original_shape_Maximum2DDiameterColumn	original_firstorder_InterquartileRange	original_glcm_Contrast	original_glrlm_LongRunEmphasis	original_glszm_LargeAreaEmphasis	original_gldm_GrayLevelNonUniformity	original_ngtdm_Strength
original_shape_Maximum2DDiameterRow	original_firstorder_Kurtosis	original_glcm_Correlation	original_glrlm_LongRunHighGrayLevelEmphasis	original_glszm_LargeAreaHighGrayLevelEmphasis	original_gldm_GrayLevelVariance
original_shape_Maximum2DDiameterSlice	original_firstorder_Maximum	original_glcm_DifferenceAverage	original_glrlm_LongRunLowGrayLevelEmphasis	original_glszm_LargeAreaLowGrayLevelEmphasis	original_gldm_HighGrayLevelEmphasis
original_shape_Maximum3DDiameter	original_firstorder_MeanAbsoluteDeviation	original_glcm_DifferenceEntropy	original_glrlm_LowGrayLevelRunEmphasis	original_glszm_LowGrayLevelZoneEmphasis	original_gldm_LargeDependenceEmphasis
original_shape_MeshVolume	original_firstorder_Mean	original_glcm_DifferenceVariance	original_glrlm_RunEntropy	original_glszm_SizeZoneNonUniformity	original_gldm_LargeDependenceHighGrayLevelEmphasis
original_shape_MinorAxisLength	original_firstorder_Median	original_glcm_Id	original_glrlm_RunLengthNonUniformity	original_glszm_SizeZoneNonUniformityNormalized	original_gldm_LargeDependenceLowGrayLevelEmphasis
original_shape_Sphericity	original_firstorder_Minimum	original_glcm_Idm	original_glrlm_RunLengthNonUniformityNormalized	original_glszm_SmallAreaEmphasis	original_gldm_LowGrayLevelEmphasis
original_shape_SurfaceArea	original_firstorder_Range	original_glcm_Idmn	original_glrlm_RunPercentage	original_glszm_SmallAreaHighGrayLevelEmphasis	original_gldm_SmallDependenceEmphasis
original_shape_SurfaceVolumeRatio	original_firstorder_RobustMeanAbsoluteDeviation	original_glcm_Idn	original_glrlm_RunVariance	original_glszm_SmallAreaLowGrayLevelEmphasis	original_gldm_SmallDependenceHighGrayLevelEmphasis
original_shape_VoxelVolume	original_firstorder_RootMeanSquared	original_glcm_Imc1	original_glrlm_ShortRunEmphasis	original_glszm_ZoneEntropy	original_gldm_SmallDependenceLowGrayLevelEmphasis
	original_firstorder_Skewness	original_glcm_Imc2	original_glrlm_ShortRunHighGrayLevelEmphasis	original_glszm_ZonePercentage
	original_firstorder_TotalEnergy	original_glcm_InverseVariance	original_glrlm_ShortRunLowGrayLevelEmphasis	original_glszm_ZoneVariance
	original_firstorder_Uniformity	original_glcm_JointAverage
	original_firstorder_Variance	original_glcm_JointEnergy
		original_glcm_JointEntropy
		original_glcm_MCC
		original_glcm_MaximumProbability
		original_glcm_SumAverage
		original_glcm_SumEntropy
		original_glcm_SumSquares
